# Supplementary material for: Circulating Adipocytokines and Insulin Like-Growth Factors and Their Modulation in Obesity-Associated Endometrial Cancer
Source: Cancers (Basel). 2024 Jan 26;16(3):531. doi: 10.3390/cancers16030531 (PMC10854745; doi:10.3390/cancers16030531)
Supplement: Supplementary file 1 [file cancers-16-00531-s001.zip]

Archive with 1 entries (1 files):
- cancers-2776432-supplementary.pdf
